# Supplementary material for: Astragalus Polysaccharide Promotes Doxorubicin-Induced Apoptosis by Reducing O-GlcNAcylation in Hepatocellular Carcinoma
Source: Cells. 2023 Mar 10;12(6):866. doi: 10.3390/cells12060866 (PMC10047337; doi:10.3390/cells12060866)
Supplement: Supplementary file 1 [file cells-12-00866-s001.zip]

Archive with 1 entries (1 files):
- cells-2027118-supplementary.pdf
